# Supplementary material for: Use of Genomic DNA as an Indirect Reference for Identifying Gender-Associated Transcripts in Morphologically Identical, but Chromosomally Distinct, Schistosoma mansoni Cercariae
Source: PLoS Negl Trop Dis. 2008 Oct 22;2(10):e323. doi: 10.1371/journal.pntd.0000323 (PMC2565838; doi:10.1371/journal.pntd.0000323)
Supplement: Dataset S1 — Provides details regarding the real time PCR experiments including primer sequences, Tm of each primer, annealing temperature used for PCR and product size for each amplicon. (0.01 MB XLS) [file pntd.0000323.s001.xls]

## Sheet: Sheet1
Seq Name	5'-3' sequences		Product Size	Annealing temp	Tm
CONTIG6907	TGCCGTTTGTTTGGTGTCTAT		136	58	64.1
	TCCACCACAGAACATTTCCAT				64.1
CONTIG3885	ACGTTCAGATGCAAAGAATGC		129	55	64
	TCAGTTGAACGAAGTTGACCA				63.3
CONTIG3766	CAGCCAAAGCTTGACATAAGG		145	58	63.5
	TTGACCAGTGATGTTCCACAA				64.1
CD141219	TTGCAGCATACAGTTGTTTCG		134	58	63.7
	ACTGGCATGTTGTTGGAAATC				63.6
CD140068	TCAGTTGAAGATACCGCTCGT		113	58	63.6
	TTGTTCATTCCGAGCCAATAG				63.7
CD136148	ATGGTCGGTCGAACGTAAAG		109	58	63.7
	TGGTAATCGGAGTGGTTTGTC				63.6
CD091706	GTTTTTGGCATATCACCGAAG		143	58	63
	GACCACGCATCAGAAATGAAT				63.7
SMHP1ELAS	TTGGAGAGTGGTGAGATGGAG		150	58	64.2
	CGGAACAAAACAAAACACACA				63.3
SCMFSP	CCTATGGCGGTGATTATGGTA		128	58	63.2
	GGGTTTGTAAGTGCCACCTTT				63.8
SCMSLRNA	ACGCCTGATCACAAACACCAA		124	58	63.5
	CCGTGTGAGTGAGCGATTGAC				63.5
CD091034	CAATAGGCTGCCTTCAATGG		104	55	64.3
	CCAGACCTGTCGAGACAAGAG				64
CD088220	GGTGACGGGGTAGTGAAAGAT		102	58	63.9
	ATCACGTTCGACATTCTCTGC				64.1
CONTIG3886	ATTCACAGCAACATCACTTTC		123	58	59.2
	CCAGCTTTGCACATACCTGAT				63.9
CD088762	ATGTTAGCACCGGTTGATGAT		120	58	63
	ATGAGTTCGTTCCACTTGACG				64
CONTIG6375	TTGACAAGGTGTTTCTTGTTCAC		124	55	62.8
	ATCTGATCGAACTTCCGCATT				64.6
CONITG5693	AGAGTACCCGTGTTTTGTGTG		146	58	61.5
	CCGACGAGTATATTGAACAGGA				62.7
CONTIG4231	GCAATTCATGCTAAACGGGTA		102	58	63.5
	GTCAACATTTATTGGAATGACA				58.8
CONTIG4019	CAGATGAATTCAAAAGCCAAA		133	54	57.9
	TGTGATCGTGATCAAACTATCG				58.7
Alpha-tubulin	CTTCGAACCAGCAAATCAGA		158	59	62.9
	GACACCAATCCACAAACTGG				62.9
