# Supplementary material for: Use of Genomic DNA as an Indirect Reference for Identifying Gender-Associated Transcripts in Morphologically Identical, but Chromosomally Distinct, Schistosoma mansoni Cercariae
Source: PLoS Negl Trop Dis. 2008 Oct 22;2(10):e323. doi: 10.1371/journal.pntd.0000323 (PMC2565838; doi:10.1371/journal.pntd.0000323)
Supplement: Dataset S3 — RE (repetitive element) RT-PCR primer information. W1 and W2 repetitive element primer sequences, Tm of each primer, annealing temperature used for PCR and product size for each amplicon. (0.01 MB XLS) [file pntd.0000323.s003.xls]

## Sheet: Sheet1
Seq Name	5'-3' sequences		Product Size	Annealing temp	Tm
SmW2REPM (W2)	GTGCAGTTTGCCGATGTCTA		395	59	63.9
	CACAGCTCCTTCGATCATCA				64.1
SCMDNAP (W1)	CCATCCAATGTCTTCGCAAT		316	59	64.8
	ATGTGCACAAGCAACGATTC				63.8
